# Supplementary material for: Bone Healing of Critical-Sized Femoral Defects in Rats Treated with Erythropoietin Alone or in Combination with Xenograft
Source: Vet Sci. 2023 Mar 5;10(3):196. doi: 10.3390/vetsci10030196 (PMC10056540; doi:10.3390/vetsci10030196)
Supplement: Supplementary file 1 [file vetsci-10-00196-s001.zip]

Archive with 1 entries (1 files):
- vetsci-2239223-supplementary.pdf
